# Supplementary material for: Fatty Acid Biosynthesis Pathways Are Downregulated during Stigma Development and Are Critical during Self-Incompatible Responses in Ornamental Kale
Source: Int J Mol Sci. 2022 Oct 28;23(21):13102. doi: 10.3390/ijms232113102 (PMC9656282; doi:10.3390/ijms232113102)
Supplement: Supplementary file 1 [file ijms-23-13102-s001.zip]

Archive with 10 entries (8 files):
- Supplymentary Figures/
- Supplymentary Figures/Supplymentary Figures.pdf
- Supplymentary Tables/
- Supplymentary Tables/Table S1.xls
- Supplymentary Tables/Table S2.xls
- Supplymentary Tables/Table S3.xls
- Supplymentary Tables/Table S4.xlsx
- Supplymentary Tables/Table S5.xlsx
- Supplymentary Tables/Table S6.xlsx
- Supplymentary Tables/Table S7.xlsx
