# Supplementary material for: Fatty Acid Biosynthesis Pathways Are Downregulated during Stigma Development and Are Critical during Self-Incompatible Responses in Ornamental Kale
Source: Int J Mol Sci. 2022 Oct 28;23(21):13102. doi: 10.3390/ijms232113102 (PMC9656282; doi:10.3390/ijms232113102)
Supplement: Supplementary file 1 [file ijms-23-13102-s001.zip › Supplymentary Tables/Table S1.xls]

## Sheet: ccs_report
Table S1. CCS sequence statistics
Samples	cDNA size	CCS Number	Read Bases of CCS	Mean Read Length of CCS	Mean Number of Passes
F01	1-6K	362783	480312966	1323	86
