# Supplementary material for: Fatty Acid Biosynthesis Pathways Are Downregulated during Stigma Development and Are Critical during Self-Incompatible Responses in Ornamental Kale
Source: Int J Mol Sci. 2022 Oct 28;23(21):13102. doi: 10.3390/ijms232113102 (PMC9656282; doi:10.3390/ijms232113102)
Supplement: Supplementary file 1 [file ijms-23-13102-s001.zip › Supplymentary Tables/Table S2.xls]

## Sheet: isoseq_classify
Table S2. Full-length non-chimerics (FLNCs) sequence statistics
Samples	Circular consensus sequencings (CCSs)	Number of undesired primer reads	Number of filtered short reads	Number of FLNC reads	FLNCs percentage (%)
F01	362783	75059	206	231281	63.75
