# Supplementary material for: Fatty Acid Biosynthesis Pathways Are Downregulated during Stigma Development and Are Critical during Self-Incompatible Responses in Ornamental Kale
Source: Int J Mol Sci. 2022 Oct 28;23(21):13102. doi: 10.3390/ijms232113102 (PMC9656282; doi:10.3390/ijms232113102)
Supplement: Supplementary file 1 [file ijms-23-13102-s001.zip › Supplymentary Tables/Table S3.xls]

## Sheet: isoseq_cluster
Table S3. Full-length non-chimerics (FLNCs) sequence clustering statistics
Samples	Number of consensus isoforms	Average consensus isoforms read length	Number of polished high-quality (HQ) isoforms	Number of polished low-quality (LQ) isoforms	Percent of polished HQ isoforms (%)
F01	133189	1092	126165	4467	94.73
