# Supplementary material for: Fatty Acid Biosynthesis Pathways Are Downregulated during Stigma Development and Are Critical during Self-Incompatible Responses in Ornamental Kale
Source: Int J Mol Sci. 2022 Oct 28;23(21):13102. doi: 10.3390/ijms232113102 (PMC9656282; doi:10.3390/ijms232113102)
Supplement: Supplementary file 1 [file ijms-23-13102-s001.zip › Supplymentary Tables/Table S4.xlsx]

## Sheet: Sheet1
Table S4. Statistics of the annotated DEGs
DEG set	DEG number	COG	eggNOG	NR	Pfam	Swiss-Prot	GO	KEGG
SS vs SM	4178	1539	3914	4019	3338	3129	3775	1458
SS vs SL	6349	2410	6034	6165	5141	4788	5828	2162
SM vs SL	5185	1888	4862	4986	4087	3797	4669	1684
