# Supplementary material for: Fatty Acid Biosynthesis Pathways Are Downregulated during Stigma Development and Are Critical during Self-Incompatible Responses in Ornamental Kale
Source: Int J Mol Sci. 2022 Oct 28;23(21):13102. doi: 10.3390/ijms232113102 (PMC9656282; doi:10.3390/ijms232113102)
Supplement: Supplementary file 1 [file ijms-23-13102-s001.zip › Supplymentary Tables/Table S5.xlsx]

## Sheet: Sheet1
Table S5. Statistics of DEGs in three groups
Compatibility group	Development group	Incompatibility group
3031	2396	4038
