# Supplementary material for: Fatty Acid Biosynthesis Pathways Are Downregulated during Stigma Development and Are Critical during Self-Incompatible Responses in Ornamental Kale
Source: Int J Mol Sci. 2022 Oct 28;23(21):13102. doi: 10.3390/ijms232113102 (PMC9656282; doi:10.3390/ijms232113102)
Supplement: Supplementary file 1 [file ijms-23-13102-s001.zip › Supplymentary Tables/Table S6.xlsx]

## Sheet: Sheet1
Table S6. Function annotation database of gene
Serial number	Name	Uniform resoure locator (URL)
1	KEGG	https://www.genome.jp/kegg/
2	KOG	https://www.ncbi.nlm.nih.gov/KOG
3	NR	ftp://ftp.ncbi.nih.gov/blast/db/
4	SwissProt	http://ftp.ebi.ac.uk/pub/databases/swissprot/
5	GO	http://geneontology. org
6	Pfam	http://pfam.xfam.org
7	COG	http://www.ncbi.nlm.nih.gov/COG/
8	eggNOG	http://eggnog5.embl.de/#/app/home
