# Supplementary material for: Fatty Acid Biosynthesis Pathways Are Downregulated during Stigma Development and Are Critical during Self-Incompatible Responses in Ornamental Kale
Source: Int J Mol Sci. 2022 Oct 28;23(21):13102. doi: 10.3390/ijms232113102 (PMC9656282; doi:10.3390/ijms232113102)
Supplement: Supplementary file 1 [file ijms-23-13102-s001.zip › Supplymentary Tables/Table S7.xlsx]

## Sheet: Sheet1
Table S7. qRT-PCR primer sequences
Serial number	Primer name	Primer sequence
1	BoACTIN-F	GCAGACCGTA TGAGCAAAGA
2	BoACTIN-R	GGAGGTGCAACCACCTTAA T
3	BoCHS1-F	CACCGTAGAGACTGTTGTCTTG
4	BoCHS1-R	ACACGA TGCTGGGAAGTA TG
5	BoCHS2-F	GTGCCTACA TGGCTCCTTC
6	BoCHS2-R	CTACGTGTGTGA TCTTGGACTT
7	BoCHS3-F	GAGA TCAGAAAGGCACAGAGAG
8	BoCHS3-R	TGTTGGTGA TGCGGAAGTAG
9	BoF3H1-F	GACGCTTGTTCACGGA TTTG
10	BoF3H1-R	GGAACCGCTCTTTGTAGAGTAA
11	BoF3H2-F	CGA TCTTGGAGGAGCCAA TTA
12	BoF3H2-R	CACAACCGAACCAACACAA TAG
13	BoHCT-F	ACCTTGGCAACGTCGTA TTT
14	BoHCT-R	GGTA TGTGCACCACGGA TTAG
15	BoACACA1-F	GAAAGAAGAGGCTTGGACAGA
16	BoACACA1-R	GCAAGTTGATTCAGCAGTTTACG
17	BoACSL1-F	CGATGCTTGTTGCGGTGATTGTTC
18	BoACSL1-R	GCTTGTTCTTCTCTGCCGTGGACT
19	BoFATA-F	CTACAAGCAAGTGGGTGATGATG
20	BoFATA-R	GCTAGTCTGGGTTCTCGAGGA
21	BofabF2-F	GGATGGTTTTGTGATAGGGGA
22	BofabF2-R	AGGAGGTTGAGTGATATGGTGTG
23	BofabG-F	GGGAAGAATCATCAACATAGCGTC
24	BofabG-R	GGGGCAAACCACATTGACATTAA
25	BofabH2-F	TAATAGACTCTGTGGCTACAAGGC
26	BofabH2-R	AACTTTTCCGCTTCTCACCG
